# Supplementary material for: Impact of meteorological variability on diurnal and seasonal net ecosystem productivity in a desert riparian forest ecosystem
Source: Front Plant Sci. 2024 Apr 18;15:1332192. doi: 10.3389/fpls.2024.1332192 (PMC11063279; doi:10.3389/fpls.2024.1332192)
Supplement: Supplementary file 1 [file Table_1.xlsx]

## Sheet: S1
Table S1 Effect of the variability in meteorological factors on NEP during the dormant and growing season
Independent variable	Season	Samples	R2	P value	Slope	Low CI of slope	High CI of slope	Intercept	Low CI of Intercept	High CI of Intercept	Likelihood ratio	P value
Ta_m	DS	1470	0.131	0	-0.066	-0.069	-0.063	-0.579	-0.624	-0.532	1329.54	0
	GS	1204	0.325	0	0.251	0.238	0.262	-4.666	-4.927	-4.36
Ta_A	DS	1470	0.011	0	0.217	0.205	0.229	-2.079	-2.187	-1.966	185.641	0
	GS	1204	0.083	0	0.377	0.355	0.397	-3.367	-3.631	-3.094
Ts_m	DS	1470	0.111	0	-0.09	-0.095	-0.086	-0.441	-0.486	-0.394	610.423	0
	GS	1204	0.281	0	0.224	0.212	0.234	-3.87	-4.106	-3.595
Ts_A	DS	1470	0.004	0.013	-0.22	-0.231	-0.208	0.761	0.68	0.841	86.854	0
	GS	1204	0.072	0	0.317	0.3	0.335	-2.233	-2.457	-2.031
Rg_m	DS	1470	0.042	0	0.017	0.016	0.019	-1.678	-1.852	-1.504	26.002	0
	GS	1204	0.462	0	0.023	0.022	0.024	-3.513	-3.914	-3.111
Φ_Rg	DS	1470	0.065	0	-13.497	-14.92	-12.073	-20.481	-22.578	-18.383	360.329	0
	GS	1204	0.102	0	-20.85	-22.828	-18.871	-30.056	-33.585	-26.526
RH_m	DS	1470	0.04	0	0.063	0.06	0.067	-4.754	-5.235	-4.273	274.278	0
	GS	1204	0.147	0	-0.124	-0.13	-0.116	6.274	5.661	6.887
RH_A	DS	1470	0.024	0	-0.062	-0.065	-0.059	1.082	0.989	1.172	309.976	0
	GS	1204	0	0.62	-0.126	-0.132	-0.118	5.553	4.985	6.12
VPD_m	DS	1470	0.045	0	-0.309	-0.326	-0.293	0.347	0.289	0.405	214.79	0
	GS	1204	0.297	0	0.18	0.17	0.188	-2.264	-2.437	-2.076
VPD_A	DS	1470	0.025	0	-0.211	-0.223	-0.2	0.3	0.241	0.359	98.062	0
	GS	1204	0.259	0	0.145	0.138	0.152	-2.198	-2.376	-2.015
Note: DS, dormant season; GS, growing season.
